# Supplementary material for: Environmental stress leads to genome streamlining in a widely distributed species of soil bacteria
Source: ISME J. 2021 Aug 18;16(2):423–34. doi: 10.1038/s41396-021-01082-x (PMC8776746; doi:10.1038/s41396-021-01082-x)
Supplement: Supplementary file 2 — Supplementary interactive 3D version of Figure 6 [file 41396_2021_1082_MOESM2_ESM.zip]

Archive with 1 entries (1 files):
- Figure6_interactive_tetrahedron_plot.html
